# Supplementary material for: FcircSEC: An R Package for Full Length circRNA Sequence Extraction and Classification
Source: Int J Genomics. 2020 May 28;2020:9084901. doi: 10.1155/2020/9084901 (PMC7285417; doi:10.1155/2020/9084901)
Supplement: Supplementary Materials — Supplementary Tables S1–S13: transcript data for different species are given. Supplementary Tables S14–S28: circRNA classification data for different species are provided. Supplementary Tables S29–S43: full-length circRNA sequences across species are supplied. [file 9084901.f1.zip]

Archive with 44 entries (44 files):
- Supplementary_Table_S1_13/TableS1.zip
- Supplementary_Table_S1_13/TableS10.zip
- Supplementary_Table_S1_13/TableS11.zip
- Supplementary_Table_S1_13/TableS12.zip
- Supplementary_Table_S1_13/TableS13.zip
- Supplementary_Table_S1_13/TableS2.zip
- Supplementary_Table_S1_13/TableS3.zip
- Supplementary_Table_S1_13/TableS4.zip
- Supplementary_Table_S1_13/TableS5.zip
- Supplementary_Table_S1_13/TableS6.zip
- Supplementary_Table_S1_13/TableS7.zip
- Supplementary_Table_S1_13/TableS8.zip
- Supplementary_Table_S1_13/TableS9.zip
- Supplementary_Table_S14_28/TableS14.zip
- Supplementary_Table_S14_28/TableS15.zip
- Supplementary_Table_S14_28/TableS16.zip
- Supplementary_Table_S14_28/TableS17.zip
- Supplementary_Table_S14_28/TableS18.zip
- Supplementary_Table_S14_28/TableS19.zip
- Supplementary_Table_S14_28/TableS20.zip
- Supplementary_Table_S14_28/TableS21.zip
- Supplementary_Table_S14_28/TableS22.zip
- Supplementary_Table_S14_28/TableS23.zip
- Supplementary_Table_S14_28/TableS24.zip
- Supplementary_Table_S14_28/TableS25.zip
- Supplementary_Table_S14_28/TableS26.zip
- Supplementary_Table_S14_28/TableS27.zip
- Supplementary_Table_S14_28/TableS28.zip
- Supplementary_Table_S29_43/TableS29.zip
- Supplementary_Table_S29_43/TableS30.zip
- Supplementary_Table_S29_43/TableS31.zip
- Supplementary_Table_S29_43/TableS32.zip
- Supplementary_Table_S29_43/TableS33.zip
- Supplementary_Table_S29_43/TableS34.zip
- Supplementary_Table_S29_43/TableS35.zip
- Supplementary_Table_S29_43/TableS36.zip
- Supplementary_Table_S29_43/TableS37.zip
- Supplementary_Table_S29_43/TableS38.zip
- Supplementary_Table_S29_43/TableS39.zip
- Supplementary_Table_S29_43/TableS40.zip
- Supplementary_Table_S29_43/TableS41.zip
- Supplementary_Table_S29_43/TableS42.zip
- Supplementary_Table_S29_43/TableS43.zip
- Supplementary_tables_legend.docx
